# Supplementary material for: The Impact of Maternal Gestational Diabetes Mellitus on Minipuberty in Boys
Source: Nutrients. 2024 Nov 29;16(23):4145. doi: 10.3390/nu16234145 (PMC11644001; doi:10.3390/nu16234145)
Supplement: Supplementary file 1 [file nutrients-16-04145-s001.zip]

Archive with 1 entries (1 files):
- nutrients-3311176-supplementary.pdf
